# Supplementary material for: Flavanones from Erythrina crista-galli Twigs and Their Antioxidant Properties Determined through In Silico and In Vitro Studies
Source: Molecules. 2022 Sep 15;27(18):6018. doi: 10.3390/molecules27186018 (PMC9501950; doi:10.3390/molecules27186018)
Supplement: Supplementary file 1 [file molecules-27-06018-s001.zip]

Archive with 1 entries (1 files):
- molecules-1869169-supplementary.pdf
